# Supplementary material for: Macrophage Migration Inhibitory Factor in Acute Adipose Tissue Inflammation
Source: PLoS One. 2015 Sep 8;10(9):e0137366. doi: 10.1371/journal.pone.0137366 (PMC4562638; doi:10.1371/journal.pone.0137366)
Supplement: S1 Data — (XLSX) [file pone.0137366.s001.xlsx]

## Sheet: Tbl
	Age	Sex	BMI	Location	Specification
	33	m	29.9	lower extremity	n/a
	54	m	25.9	face	n/a
	56	f	29.4	face	n/a
	24	m	37.9	abdomen	n/a
	65	m	27.2	face	n/a
	71	f	18.7	lower extremity	n/a
	51	m	28.9	abdomen	n/a
	45	f	29.7	abdomen	n/a
	80	f	44.1	lower extremity	n/a
	54	f	35.4	abdomen	n/a
	31	f	35.4	lower extremity	n/a
	39	f	34.9	abdomen	n/a
	54	f	44.6	abdomen	n/a
	48	m/f	27.2	upper extremity	n/a
	54	f	25.4	upper extremity	n/a
	74	m	40.12	lower extremity	n/a
	51	f	33.8	upper extremity	n/a
	74	f	30.35	face	n/a
	51	m	32.27	upper extremity	n/a
	38	f	36	upper extremity	n/a
	29	f	27.34	lower extremity	n/a
	43	f	28.34	upper extremity	n/a
	56	f	24.8	abdomen	n/a
	43	f	34.05	abdomen	n/a
	53	f	25.4	upper extremity	wound healing disorder after external trauma
	25	f	23.4	face	postoperative wound healing disorder
	56	m	17.9	lower extremity	Iatrogenic superficial thrombophlebitis
	68	m	27.8	upper extremity	Iatrogenic superficial thrombophlebitis
	42	m	19.6	upper extrimity	wound after external trauma
	69	m	27.8	lower extremity	Iatrogenic superficial thrombophlebitis
	70	m	34	upper extremity	postoperative wound healing disorder
	38	f	34.72	upper extremity	wound healing disorder after external trauma
	39	f	34.9	abdomen	postoperative wound healing disorder
	74	m	38	lower extremity	postoperative wound healing disorder
	40	f	89	abdomen	postoperative wound healing disorder
	40	m	32.1	abdomen	postoperative wound healing disorder
	52	f	19.4	upper extremity	wound healing disorder after external trauma
	55	m	27.2	lower extremity	Iatrogenic superficial thrombophlebitis
	40	m	32.1	upper extremity	postoperative wound healing disorder
	57	f	29.4	upper extremity	postoperative wound healing disorder
	80	f	33.3	abdomen	postoperative wound healing disorder
	74	m	40.12	lower extremity	wound healing disorder after external trauma
	66	f	58.88	lower extremity	wound healing disorder after external trauma
	38	f	34.89	lower extremity	wound healing disorder after external trauma
	29	f	27.34	upper extremity	wound healing disorder after external trauma

## Sheet: Data
	BM-HAT	EL-HAT-HG	BM-IAT	EL-IAT-HG	QP-IAT	QP-HAT	EL-IAT-HG	EL-HAT-HG	EL-IAT-SN	EL-HAT-SN	CHT-PC	CHT-NC	CHT-IAT	CHT-HAT	CHAT-IAT+3D9	CHAT-IAT+anti-MCP1	CHAT-IAT+3D9+anti-MCP1	CHT-IAT+IgG	SCRA-PC	SCRA-NC	SCRA-IAT	SCRA-HAT	SCRA-IAT+3D9	SCRA-IAT+IgG	SCRA-HAT+3D9	SCRA-HAT+IgG	SCRA-MMC-PC	SCRA-MMC-NC	SCRA-MMC-IAT	SCRA-MMC-HAT	SCRA-MMC-IAT+3D9	SCRA-MMC-IAT+IgG	INVIV-B6-MifKO	INVIV-B6-WT
	18.7	0.0804677	17.9	0.628253	120	98.2621	0.958683	0.206379	26.4689	15.85	3.04595	0.892779	2.39004	2.5733	1.9917	1.16036	1.23557	3.5186	3.7135	1.53658	1.41048	2.68083	2.498	1.61278	3.99491	2.48833	2.25558	0.933344	1.47779	2.48892	1.22579	1.01371	5.5	10
	24.8	0.288721	19.4	1.62796	169	66.2504	0.191828	0.880359	24.2384	9.5799	4.72648	1.15536	2.55602	2.15317	2.32365	2.14882	1.18185	2.25821	3.97407	1.38934	1.71121	3.87324	2.38972	2.20691	2.77179	1.75393	2.72225	0.541858	0.709341	2.04817	1.29631	1.09409	11	14.5
	25.4	0.205292	19.6	0.348999	1640	61.9821	0.628253	0.268357	80.313	11.772	6.51204	0.875274	2.32365	2.15317	1.95851	1.41822	0.537205	2.73085	4.44202	1.13262	1.90536	2.4693	3.02846	2.11537	3.19217	1.99592	2.72666	0.946307	1.24446	2.25558	1.34816	1.09123	5.25	5
	25.9	0.206379	23.4	0.191828	1845	35.0737	0.396753	1.25548	18.4881	8.2421	6.30197	1.2954	2.55602	1.68053	2.19087	1.93394	1.12813	3.62363	4.47314	0.832263	1.80202	2.35745	1.96924	1.90085	1.933	2.83969	1.78891	0.702601	1.55557	1.86669	2.33077	1.24394	1.375	13.25
	27.2	0.880359	25.4	0.958683	120	55.8582	0.348999	0.0804677	23.3039	15.3277	5.73993	0.945295	3.15353	1.99562	2.12448	1.41822	1.07441	2.31072	4.30349	0.724874	1.16685	2.18865	2.63139	1.47861	3.02031	2.44947	2.57007	0.935937	1.16616	1.71113	1.99632	0.855565	6	18.5
	27.2	0.208372	27.2	0.820665	101	102.159	0.32953	0.0657068	30.4805	12.0712	4.79314	1.26039	2.42324	1.99562	1.69295	1.11739	2.20254	1.26039	3.70995	0.644333	0.989051	2.20644	2.26694	1.99139	2.68807	2.24174	2.82544	0.703119	1.0106	2.30743	1.65928	1.0889
	27.34	0.349414	27.34	0.501885	104	170.544	0.224389	0.159256		18.0465	6.5092	0.525164	3.41909	2.36324	2.04	1.76203	0.805807	2.61	3.84314	0.745009	1.96105	2.21348	2.64962	2.19744	2.05341	2.42309			0.70649	2.10002	1.27039	0.933344
	28.34	0.0977975	27.8	0.396753	154	161.358	0.353617	0.753053		18.6073	3.43213	1.05033	2.79347	1.99562	1.9	2.27775	0.752087	2.62	3.6741	0.939652
	28.9	0.197708	27.8	0.32953	800	226.587	0.214793	0.461852		12.6653			2.72184	2.41575	2.18	1.59013	2.25626	2.4		0.906093
	29.4	1.68315	29.4	1.42738	1071	48.4351	0.293878	0.424175					3.43811	1.8	2.03	2.53561	0.590925	2.72		0.845687
	29.7	0.0657068	32.1	0.293878	99.7	73.4878	1.62796	0.288721
	29.9	0.133082	32.1	0.336116	68.6		0.820665	0.35
	30.35	0.268357	33.3	0.738344			0.336116	0.208372
	32.27	0.159256	34	0.224389			1.42738	0.218387
	33.8	0.411392	34.89	0.632617			0.738344	0.411392
	34.05	0.424175	34.89	0.827436			0.718535	0.0977975
	34.9	0.753053	34.9	0.353617			0.657985	0.205292
	35.4	0.265517	40.12	0.718535			0.218021	0.18789
	35.4	0.804276	40.12	0.657985			0.632617	0.197708
	36	0.218387	58.88	0.218021			0.827436	0.547554
	37.9	1.25548	89	0.214793			0.501885	0.265517
	40.12	0.36132						0.36132
	44.1	0.547554						0.349414
	44.6	0.461852						0.133082
